# Supplementary material for: Assessing effects from four years of industry-led badger culling in England on the incidence of bovine tuberculosis in cattle, 2013–2017
Source: Sci Rep. 2019 Oct 11;9:14666. doi: 10.1038/s41598-019-49957-6 (PMC6789095; doi:10.1038/s41598-019-49957-6)
Supplement: Supplementary file 2 — Dataset1 [file 41598_2019_49957_MOESM2_ESM.xlsx]

## Sheet: Data
AreaIDCode	pfrag	pallcent	pallcentbuf	Buffer	herds	medHsize	distance	pRBCT	pdairy	badsett100	badgrem1990	badgrem1998	badgrem2006	pflood	lmotorway	purban	farms	CPHHo	CPHo	CPHHn	CPHn	badsett	areakm2	AreaID	intervention	intD	intS	intG	TARminus1n	TARminus2n	TARminus3n	TARplus1n	TARplus2n	TARplus3n	TARplus4n	Minus1nyr	Plus1nyr	Plus2nyr	Plus3nyr	Plus4nyr	Minus3nyr	Minus2nyr	bTBminus3	bTBminus2	bTBminus1	bTBplus1	bTBplus2	bTBplus3	bTBplus4
DR00	78.3439	64.9682	71.3376	0	157	100	0	0	50.3185	0.600024	5	0	0	9.02908	0	0.893011	156	157	156	157	156	0.00600024		2	1	1	0	0	42973	50066	42532	43915	41314			117.654	120.233	113.112			116.446	137.073	25	29	26	35	33
DR00B	66.3717	19.469	25.6637	1	113	95	0	0	36.2832	0.577416	0	7	1	6.35384	0	5.42157	112	113	112	113	112	0.00577416		2	1	1	0	0	32529	34081	29674	33304	32493			89.0595	91.1814	88.961			81.243	93.3087	11	16	10	17	19
DR01	68.49	45.21	61.64	0	132	125	15.3795	0	39.3939	0.54746	3	0	0	1.66069	0	2.0096	130	146	144	132	130	0.0054746		2	0	0	0	0	31421	35544	33000	31298	29207			86.026	85.6893	79.9644			90.3491	97.3142	22	28	22	28	22
DR01B	62.5	16.2791	42.1875	1	64	91	15.3795	0	35.9375	0.581104	3	0	0	4.40629	0	5.93068	62	116	114	64	62	0.00581104	169.925	2	0	0	0	0	17564	16089	18415	14205	17067			48.0876	38.8912	46.7269			50.4175	44.0493	7	11	21	6	9
DR02	84.03	64.71	77.31	0	95	84	48.8515	0	30.5263	0.557011	191	236	4	4.6081	12.103	1.37414	95	119	118	95	95	0.00557011		2	0	0	0	0	25372	22931	22052	27997	24921			69.4648	76.6516	68.23			60.3751	62.7817	19	20	23	15	21
DR02B	67.5676	44.4444	51.3514	1	37	69	48.8515	0	24.3243	0.555303	116	201	10	5.56844	4.13063	3.89889	35	72	70	37	35	0.00555303	169.925	2	0	0	0	0	9801	10117	7910	10659	8157			26.8337	29.1828	22.3326			21.6564	27.6988	7	4	7	10	4
DR03	84.03	60.08	78.57	0	238	94	32.2542	0	40.3361	0.579783	0	44	16	7.92901	0	0.591247	236	238	236	238	236	0.00579783		2	0	0	0	0	74379	75473	72872	79167	75094			203.639	216.747	205.596			199.513	206.634	27	23	21	29	26
DR03B	81.0976	24.4604	40.2439	1	164	88.5	32.2542	0	35.9756	0.557525	5	30	16	3.05284	0	2.8269	163	164	163	164	163	0.00557525	169.925	2	0	0	0	0	51598	52384	50500	51023	48655			141.268	139.693	133.21			138.261	143.42	16	18	23	22	18
DR04	83.21	58.02	77.1	0	78	85.5	67.1662	0	37.1795	0.572793	144	62	24	24.8838	8.70398	2.89515	78	131	131	78	78	0.00572793		2	0	0	0	0	20007	18875	17396	19461	18409			54.7762	53.2813	50.4011			47.6277	51.6769	19	22	18	23	15
DR04B	65.5172	26.3158	31.0345	1	29	77	67.1662	0	20.6897	0.559027	239	182	8	14.213	11.5498	4.86917	28	90	89	29	28	0.00559027	169.924	2	0	0	0	0	6824	6094	6383	7129	7404			18.6831	19.5181	20.271			17.4757	16.6845	4	1	5	9	4
DR06	89.1	62.82	74.36	0	109	88	93.3857	0	29.3578	0.576343	4	2	0	6.30469	0	0.239051	109	156	155	109	109	0.00576343	176.457	2	0	0	0	0	34159	28584	29284	33900	36416			93.5222	92.8131	99.7016			80.1752	78.2587	22	16	15	9	25
DR06B	80	30.7692	55	1	60	114	91.886	0	21.6667	0.599698	1	0	0	3.99903	0	1.40876	60	133	133	60	60	0.00599698	315.097	2	0	0	0	0	17254	14628	15620	14556	16473			47.2389	39.8522	45.1006			42.7652	40.0493	10	11	20	7	10
DR07	81.21	58.39	73.15	0	93	79	56.9604	0	33.3333	0.63663	4	0	0	10.2158	14.0452	4.17162	91	149	145	93	91	0.0063663		2	0	0	0	0	26134	23962	22486	26062	24254			71.551	71.3539	66.4038			61.5633	65.6044	10	16	18	21	16
DR07B	60	27.2727	34.2857	1	35	30	56.9604	0	20	0.609647	0	53	6	11.3365	4.65971	10.5483	35	110	109	35	35	0.00609647	169.926	2	0	0	0	0	8758	5881	4766	7918	8324			23.9781	21.6783	22.7899			13.0486	16.1013	6	4	7	4	8
DR08	80.4	52.26	71.86	0	199	84	10.4743	0	31.6583	0.505228	34	5	0	40.7717	0	2.55286	192	199	192	199	192	0.00505228		2	0	0	0	0	60442	57311	59821	62106	62070			165.481	170.037	169.938			163.781	156.909	25	22	21	18	15
DR08B	71.8563	20.9302	38.9222	1	167	74	10.4743	0	31.1377	0.550551	76	3	0	23.7487	0	0.793202	166	167	166	167	166	0.00550551	169.925	2	0	0	0	0	55724	53205	51229	52044	50381			152.564	142.489	137.936			140.257	145.667	17	11	19	18	18
DR10	77.14	58.1	71.43	0	91	91	31.4061	0	29.6703	0.610821	182	137	36	3.48425	13.9148	2.86552	91	105	105	91	91	0.00610821		2	0	0	0	0	23336	22730	21082	27109	23471			63.8905	74.2204	64.2601			57.7194	62.2313	12	15	17	29	20
DR10B	82.9787	25	44.6809	1	47	73	31.4061	0	25.5319	0.591136	185	61	25	4.70451	4.42731	8.96313	47	88	88	47	47	0.00591136	169.926	2	0	0	0	0	12179	13525	13119	13467	14653			33.3443	36.8706	40.1177			35.9179	37.0294	6	11	9	4	7
WG00	83.6449	67.2897	78.5047	0	215	46	0	0	17.6744	0.6255	52	366	62	16.2	0	0	214	215	214	215	214	0.006255		0	1	0	0	1	57154	61242	60948	58237	54457	52958	52397	156.479	159.444	149.095	144.991	143.455	166.867	167.671	41	31	18	29	24	23	15
WG00B	71.4286	31.0924	51.2605	1	94	47	0	0	22.3404	0.657	21	97	47	14.0488	38.1495	8.55387	92	121	119	94	92	0.00657		0	1	0	0	1	27427	23982	23487	27905	23657	22384	21328	75.091	76.3997	64.7693	61.2841	58.3929	64.3039	65.6591	13	11	17	15	17	9	13
WG01	77.193	50.2924	68.4211	0	153	47	19.9	3.3	11.1111	0.619105	0	17	14	10.2101	0	3.21516	149	176	171	153	149	0.00619105	259.594	0	0	0	0	0	38660	43875	41704	37385	34872	34545	34377	105.845	102.355	95.4743	94.5791	94.1191	114.179	120.123	18	33	20	24	20	25	19
WG01B	77.9817	31.1927	53.211	1	104	54.5	9.268	0	14.4231	0.57464	0	95	117	10.5631	0	2.60929	104	109	109	104	104	0.0057464	315.097	0	0	0	0	0	25693	26851	30614	27998	28085	25395	27498	70.3436	76.6543	76.8925	69.5277	75.2854	83.8166	73.514	23	22	21	18	22	10	12
WG02	78.0645	58.7097	74.8387	0	155	48	20.6	2.1	10.3226	0.618899	0	0	72	7.91414	7.75498	7.1228	154	156	155	155	154	0.00618899	314.205	0	0	0	0	0	34893	30055	32789	37469	33315	32159	31844	95.5318	102.585	91.2115	88.0465	87.1841	89.7714	82.2861	33	33	26	24	26	19	21
WG02B	78.4314	26.4706	46.0784	1	98	46.5	3.277	5.56485	10.2041	0.603208	0	0	268	6.29876	7.17425	4.05536	97	103	102	98	97	0.00603208	315.097	0	0	0	0	0	23966	28228	21556	26586	27387	23112	25633	65.6153	72.7885	74.9815	63.2772	70.1793	59.0171	77.284	11	18	17	14	16	11	11
WG03	75.9494	48.5232	67.9325	0	205	43	56.1	0	19.0244	0.5519	31	93	0	6.4	0	11.21	201	241	237	205	201	0.005519		0	0	0	0	0	56336	56163	59079	56484	52054	46792	49391	154.24	154.645	142.516	128.11	135.225	161.749	153.766	22	27	22	34	39	38	29
WG03B	70.922	27.6596	50.3546	1	100	46.5	56.1	0	23	0.543256	58	20	0	23.1575	18.2609	14.7312	98	143	141	100	98	0.00543256		0	0	0	0	0	29608	29888	30765	26152	22949	21584	21830	81.0623	71.6003	62.8309	59.0938	59.7673	84.23	81.8289	15	13	16	22	20	17	11
WG04	78.2353	55.8824	73.5294	0	142	46.5	20.2	0	14.0845	0.5835	1252	334	0	3.1	6.24511	4.18	141	172	170	142	141	0.005835		0	0	0	0	0	41961	35418	38947	38282	33363	32655	31130	114.883	104.81	91.3429	89.4045	85.2293	106.631	96.9692	29	17	29	30	21	23	23
WG04B	67.3913	16.3043	35.8696	1	50	94	20.2	2.62028	16	0.582715	897	213	10	7.79227	7.08802	3.11226	50	93	92	50	50	0.00582715		0	0	0	0	0	11739	12367	12156	10848	12003	9367	9080	32.1396	29.7002	32.8624	25.6454	24.8597	33.2813	33.859	9	17	8	7	6	6	6
WG05	73.743	49.7207	68.1564	0	162	48	58.8	0	19.1358	0.5933	366	202	86	4.6	0	7.16	162	179	179	162	162	0.005933		0	0	0	0	0	50670	42634	46332	44799	40569	39209	37901	138.727	122.653	111.072	107.348	103.767	126.85	116.726	23	21	28	23	26	22	25
WG05B	76.1905	27.619	54.2857	1	58	61.5	58.8	16.7282	27.5862	0.575907	208	210	148	3.08544	0	10.1667	58	105	105	58	58	0.00575907		0	0	0	0	0	17371	19297	18735	16149	16350	14486	14043	47.5592	44.2136	44.7639	39.6605	38.4476	51.2936	52.8323	10	10	13	13	16	10	10
WG06	77.1242	50.3268	68.6275	0	154	47	31.2	0	14.2857	0.6058	0	0	0	5.2	12.8285	6.7	153	154	153	154	153	0.006058		0	0	0	0	0	39971	44150	38156	38364	36715	37503	36993	109.435	105.035	100.52	102.678	101.281	104.465	120.876	15	28	22	17	20	15	19
WG06B	79.0123	30.8642	65.4321	1	82	25.5	31.1	0	15.8537	0.614378	0	0	0	4.93317	19.5571	4.05567	81	82	81	82	81	0.00614378		0	0	0	0	0	20431	23020	17774	21569	18068	20833	16767	55.937	59.0527	49.4675	57.0376	45.9055	48.6626	63.0253	6	5	6	9	7	5	5
WG07	82.5843	60.1124	75.8427	0	168	52	45.5	0	10.119	0.5935	0	2	0	9.8	0	2.1	166	181	178	168	166	0.005935		0	0	0	0	0	46521	48340	42121	46150	43348	41143	37827	127.368	126.352	118.68	112.643	103.565	115.321	132.348	18	30	29	24	18	27	15
WG07B	75.3968	31.746	49.2063	1	101	75	45.5	11.3009	5.94059	0.578661	0	19	19	8.33068	0	0.448891	98	131	126	101	98	0.00578661		0	0	0	0	0	27384	28010	26607	25760	26237	23348	24769	74.9733	70.527	71.833	63.9233	67.8138	72.846	76.6872	20	24	24	12	16	15	8
WG08	78.9809	56.051	72.6115	0	114	31	14.9	1.5	24.5614	0.5477	98	202	56	12.6	14.4008	3.33	114	160	157	114	114	0.005477		0	0	0	0	0	30578	30224	28483	23677	23101	24458	23164	83.718	64.8241	63.2471	66.9624	63.4196	77.9822	82.7488	20	16	23	19	7	14	15
WG08B	75.5906	34.6457	52.7559	1	79	57	14.9	13.0713	17.7215	0.592728	215	220	103	13.9922	6.01604	4.68147	78	128	127	79	78	0.00592728		0	0	0	0	0	19058	18184	19170	18732	20222	19578	16887	52.178	51.2854	55.3648	53.6016	46.2341	52.4846	49.7851	18	15	11	11	13	17	10
WG10	80.6452	62.9032	74.7312	0	189	48	45.3	0	20.6349	0.5844	0	0	0	2.9	0	5.33	186	189	186	189	186	0.005844		0	0	0	0	0	51248	55441	53050	51488	45267	50078	51396	140.309	140.966	123.934	137.106	140.715	145.243	151.789	31	35	31	46	24	20	32
WG10B	68.2927	25.6098	41.4634	1	82	50	45.3	0	10.9756	0.535711	0	0	0	3.38621	0	2.32632	82	82	82	82	82	0.00535711		0	0	0	0	0	22482	24539	21312	20612	22769	20565	22666	61.5524	56.4326	62.3381	56.3039	62.0561	58.3491	67.1841	9	19	20	9	12	10	10
WS00	83.6601	65.3595	81.0458	0	154	53.5	0	0.5	8.44156	0.4085	0	375	230	16.2	0	0	153	154	153	154	153	0.004085		1	1	0	1	0	40914	40134	42681	41833	44064	42229	39491	112.016	114.533	120.641	115.617	108.12	116.854	109.881	34	42	30	29	23	27	16
WS00B	75.8621	37.931	56.3218	1	88	39.5	0	3.42315	3.40909	0.3869	0	87	102	3.43266	0	0	87	88	87	88	87	0.003869		1	1	0	1	0	26614	25785	23679	23072	23826	18254	21639	72.8652	63.1677	65.232	49.9767	59.2444	64.8296	70.5955	12	15	16	15	12	11	12
WS01	76.2136	55.8252	71.3592	0	207	55	25.9	0	14.4928	0.4906	0	0	0	10.92	0	3.56	206	207	206	207	206	0.004906		1	0	0	0	0	55689	57624	53401	52843	58691	51426	49349	152.468	144.676	160.687	140.797	135.11	146.204	157.766	26	33	29	26	27	32	36
WS01B	86.6667	32.381	60.9524	1	105	62	25.9	0	18.0952	0.437476	0	0	0	5.47756	0	0.0318632	105	105	105	105	105	0.00437476		1	0	0	0	0	31582	30858	29380	31948	29164	28086	29848	86.4668	87.4689	79.8467	76.8953	81.7194	80.4381	84.4846	5	17	9	17	5	7	12
WS02	83.237	54.3353	72.8324	0	174	54.5	48.7	0	4.02299	0.2963	350	435	0	37.3	0	0.160956	173	174	173	174	173	0.002963		1	0	0	0	0	48061	44656	48311	46287	48044	40544	40701	131.584	126.727	131.537	111.003	111.433	132.268	122.261	38	22	29	32	30	32	27
WS02B	77.8846	36.5385	53.8462	1	104	39	48.7	0	11.5385	0.392645	47	251	0	2.56257	0	0.765416	104	104	104	104	104	0.00392645		1	0	0	0	0	30935	24516	28367	27401	25563	25678	18775	84.6954	75.0199	69.9877	70.3025	51.4031	77.6646	67.1211	18	6	14	14	11	17	10
WS03	76.9231	55.7692	73.5577	0	203	54	28.8	0	25.6158	0.6227	0	16	0	14.6	0	5.43482	202	209	208	203	202	0.006227		1	0	0	0	0	50111	50510	50833	51120	50632	46108	39362	137.196	139.959	138.623	126.237	107.767	139.173	138.289	38	26	33	36	35	45	36
WS03B	83.2117	37.2263	56.2044	1	127	65	28.8	13.5474	29.1339	0.61189	0	47	0	7.03294	2.04641	5.66144	124	140	137	127	124	0.00611891		1	0	0	0	0	34130	31242	30719	29132	27238	25753	27835	93.4428	79.7591	74.5736	70.5079	76.2081	84.104	85.5359	20	17	25	27	24	22	23
WS04	76.1905	64.2857	76.7857	0	144	46	105.9	0	23.6111	0.5494	48	13	0	3.5	8.38881	3.12462	143	169	168	144	143	0.005494		1	0	0	0	0	38364	40752	42055	34893	35380	32914	32699	105.035	95.5318	96.8652	90.1136	89.525	115.14	111.573	31	24	30	19	21	20	24
WS04B	69.6203	26.5823	53.1646	1	50	55.5	105.9	0	22	0.56797	92	57	0	8.21348	6.27956	8.07015	49	80	79	50	49	0.0056797		1	0	0	0	0	13644	13783	13611	10347	11445	11968	12095	37.3552	28.3285	31.3347	32.7666	33.1143	37.2649	37.7358	7	7	6	8	7	5	9
WS05	89.5455	64.5455	82.7273	0	205	58	33.7	0	17.561	0.6064	0	0	0	4.2	0	0	204	221	220	205	204	0.006064		1	0	0	0	0	48900	53180	50423	45920	47311	43683	41445	133.881	125.722	129.53	119.598	113.47	138.051	145.599	30	23	38	29	39	39	27
WS05B	80.117	32.7485	54.9708	1	146	67	33.7	0	19.863	0.60559	0	0	0	5.97198	0	0	146	171	171	146	146	0.0060559		1	0	0	0	0	38890	39422	33992	34993	36207	34381	31121	106.475	95.8056	99.1294	94.1301	85.2047	93.065	107.932	27	23	29	26	27	33	28
WS07	78.3439	52.8662	76.4331	0	91	51	90.9	0.27	26.3736	0.5749	1072	485	32	1.6	11.6848	5.57	88	160	157	91	88	0.005749		1	0	0	0	0	26106	21906	25707	23438	24959	22750	19917	71.4743	64.1697	68.334	62.2861	54.5298	70.3819	59.9754	24	16	18	21	11	12	20
WS07B	76.9784	32.3741	47.482	1	27	77	90.9	7.71798	18.5185	0.587268	495	332	168	8.89036	5.74304	2.02484	26	143	139	27	26	0.00587268		1	0	0	0	0	7568	5586	7383	6236	6397	5852	6160	20.7201	17.0732	17.514	16.0219	16.8652	20.2136	15.2936	7	5	8	3	3	2	4
WS08	78.2609	60.8696	73.913	0	160	51	32.8	0	25.625	0.6376	0	0	0	5.5	15.2985	3.89803	159	209	207	160	159	0.006376		1	0	0	0	0	40815	40338	39265	39392	35263	29049	26126	111.745	107.849	96.5448	79.5318	71.5291	107.502	110.439	21	17	28	24	20	24	10
WS08B	70.9677	27.4194	45.9677	1	98	56.5	32.8	0	33.6735	0.608543	1	0	0	8.02991	9.5483	6.60608	97	125	124	98	97	0.00608543		1	0	0	0	0	22241	23224	22135	23293	22476	18246	18924	60.8925	63.7728	61.5359	49.9548	51.8111	60.6023	63.5838	18	12	13	14	17	8	8
WS09	76.3314	55.0296	71.5976	0	158	56	117.1	0	10.1266	0.621	0	3	0	2.3	0	0	156	172	169	158	156	0.00621		1	0	0	0	0	40460	42818	39513	40995	41920	40080	39572	110.773	112.238	114.771	109.733	108.342	108.181	117.229	18	30	25	16	16	12	22
WS09B	79.0909	32.7273	58.1818	1	69	60	117.1	2.98122	7.24638	0.584343	0	3	0	18.1553	0	0.478081	69	111	110	69	69	0.00584343		1	0	0	0	0	17096	19698	16690	15765	17103	15733	14581	46.8063	43.1622	46.8255	43.0746	39.9206	45.6947	53.9302	11	20	12	7	6	9	8
WS10	73.0994	53.2164	65.4971	0	117	50	59.3	0	23.0769	0.5888	72	0	0	6.8	0	5.71457	117	171	171	117	117	0.005888		1	0	0	0	0	31339	32866	35803	37539	32528	27976	26731	85.8015	102.776	89.0568	76.5941	73.1855	98.0233	89.9822	13	14	14	18	17	16	13
WS10B	68.5484	23.3871	50	1	33	61	59.3	0	30.303	0.564662	1	0	0	6.01953	0	10.5409	33	124	124	33	33	0.00564662		1	0	0	0	0	8671	9557	8789	9433	8274	8498	6905	23.7399	25.8261	22.653	23.2663	18.9049	24.063	26.1656	2	1	5	4	7	5	5
[truncated: 86 more columns]

## Sheet: Dictionary
Variable name	Format of categorical variables	Description	Variables for the inner zone and outer zones of the central zone have the prefix IN or OUT; One farm straddled the inner and outer zone boundary with two herds located on one side and the third herd located on the other side.
AreaID	0=Gloucestershire, 1=Somerset, 2=Dorset	Area identifiers
AreaIDCode	e.g. DR00B, DR00, WG01B	Area identifier with area location identifier and buffer identifier
Badger_density2		Badger_density per km2 (new variable)
badgrem19902		Numbers of badger removed in badger removal operations 1972-1989
badgrem19982		Numbers of badger removed in badger removal operations 1990-1998
badgrem20062		Numbers of badger removed in badger removal operations 1999-2006
badquart2	1=0 to 3; 2=4-48; 3=51-297; 4=324-1589	Distribution of total number of badgers removed 1972-2006 into quartiles
badquint2	1=0 to 1, 2=2 to 35; 3=38 to 72; 4=79 to 356; 5=371 to 1589	Distribution of total number of badgers removed 1972-2006 into quintiles
bTBminus1		All bTB incidents in first year BEFORE baseline date
bTBminus2		All bTB incidents in second year BEFORE baseline date
bTBminus3		All bTB incidents in third year BEFORE baseline date
bTBplus1		All bTB incidents in first year AFTER baseline date
bTBplus2		All bTB incidents in second year AFTER baseline date
bTBplus3		All bTB incidents in third year AFTER baseline date
bTBplus4		All bTB incidents in fourth year AFTER baseline date
Buffer	0=central zone; 1=buffer zone	Buffer and central zone identifier
distance		Distance to intervention area (km)
farms2		Number of farms in areas after adjustment for overlap (same as farms)
Final_Size2		Final size of area after modifications for overlap (km2)
herds2		Number of herds in areas after adjustment for overlap (same as herds)
intD	1=Dorset central zone or buffer; 0=other area	Dorset intervention central and buffer zone identifier
intervention	1=intervention area central zone or buffer; 0=comparison area	Intervention area identifier
intG	1=Gloucestershire central zone or buffer; 0=other area	Gloucestershire intervention central and zone identifier
intS	1=Somerset central zone or buffer; 0=other area	Somerset intervention central and buffer zone identifier
lg1plusTAR		Natural log of time at risk (days) in year 1 after the baseline date
lg2plusTAR		Natural log of time at risk (days) in year 2 after the baseline date
lg3plusTAR		Natural log of time at risk (days) in year 3 after the baseline date
lg4plusTAR		Natural log of time at risk (days) in year 4 year after the baseline date
lgmedHsize2		Natural log of median herd size for CPHHn in each area
lgminus1bTBrate		Natural log of bTB incidence rate (per 100 herd years at risk) 1 year before baseline date
lgminus1rate		Natural log of OTFW incidence rate (per 100 herd years at risk) 1 year before baseline date
lgminus3bTBrate		Natural log of bTB incidence rate (per 100 herd years at risk) 3 years before baseline date
lgminus3rate		Natural log of OTFW incidence rate (per 100 herd years at risk) 3 years before baseline date
lgtot2plusTAR		Natural log of cummulative years at risk over 2 years from the baseline date
lgtot4plusTAR		Natural log of cummulative years at risk over 4 years from the baseline date
lgtotalbadgrem		Natural log of total number of badgers removed in in badger removal operations 1972-2006
lmotorway2		Length of motorway through area (km)
medHsize2		Median herd size for CPHHn in each area
minus1bTBrate		bTB incidence rate (per 100 herd years at risk) year 1 before baseline date
minus1rate		OTFW incidence rate (per 100 herd years at risk) year 1 before baseline date
minus3bTBrate		bTB incidence rate (per 100 herd years at risk) year 3 before baseline date
minus3rate		OTFW incidence rate (per 100 herd years at risk) year 3 before baseline date
OTFWminus1		OTFW incidents in year 1 before the baseline date
OTFWminus2		OTFW incidents in year 2 before the baseline date
OTFWminus3		OTFW incidents in year 3 before the baseline date
OTFWplus1		OTFW incidents in year 1 after the baseline date
OTFWplus2		OTFW incidents in year 2 after the baseline date
OTFWplus3		OTFW incidents in year 3 after the baseline date
OTFWplus4		OTFW incidents in year 4 after the baseline date
pallcent2		Percent of farms with all land inside the area (central or buffer zone)
pallcentbuf2		Percent of farms with all land inside central zone and/or buffer zone
pdairy2		Percent of herds that are dairy
pflood2		Percent of land in flood zone 3
pfrag2		percent of farms with at least one land parcel in the area (central or buffer zone)
pRBCT2		Percent of land area that was in a proactive area of the RBCT
purban2		Percent of land that is urban (where an urban area>1 km2)
TARminus1n		Time at risk (days) in year 1 before the baseline date
TARminus2n		Time at risk (days) in year 2 before the baseline date
TARminus3n		Time at risk (days) in year 3 before the baseline date
TARplus1n		Time at risk (days) in year 1 after the baseline date
TARplus2n		Time at risk (days) in year 2 after the baseline date
TARplus3n		Time at risk (days) in year 3 after the baseline date
TARplus4n		Time at risk (days) in year 4 after the baseline date
tot2bTBplus		Total bTB incidents over 2 years since baseline date
tot2OTFWplus		Total OTFW incidents over 2 years since baseline date
tot2plusTAR		Total years at risk over 2 years since the baseline date
tot3bTBminus		Total bTB incidents over 3 years before the baseline date
tot3OTFWminus		Total OTFW incidents over 3 before the baseline date
tot4bTBplus		Total bTB incidents over 4 years since baseline date
tot4OTFWplus		Total OTFW incidents over 4 years since baseline date
tot4plusTAR		Total years at risk over 4 years since the baseline date
totalbadgrem		Total number of badgers removed in in badger removal operations 1972-2006

## Sheet: MainData
AreaID	AreaIDCode	Badger_density2	Buffer	CPHHo	CPHo	OTFWminus1	OTFWminus2	OTFWminus3	OTFWplus1	OTFWplus2	OTFWplus3	OTFWplus4	TARminus1n	TARminus2n	TARminus3n	TARplus1n	TARplus2n	TARplus3n	TARplus4n	bTBminus1	bTBminus2	bTBminus3	bTBplus1	bTBplus2	bTBplus3	bTBplus4	badgrem19902	badgrem19982	badgrem20062	badquart2	badquint2	distance2	farms2	final_size2	herds2	intD	intG	intS	intervention	lg1plusTAR	lg2plusTAR	lg3plusTAR	lg4plusTAR	lgmedHsize2	lgminus1bTBrate	lgminus1rate	lgminus3bTBrate	lgminus3rate	lgtot2plusTAR
0	WG00	5.05145	0	215	214	16	23	30	20	19	17	8	56599	62699	61829	57267	54457	52958	52397	18	31	41	29	24	23	15	52	366	62	4	5	0	214	310.82	215	0	1	0	1	10.9555	10.9052	10.8773	10.8666	3.82864	2.45238	2.33459	3.1872	2.87482	5.7232
0	WG01	5.27799	0	176	171	18	26	14	21	16	18	11	37387	43899	41930	36659	34872	34545	34377	20	33	18	24	20	25	19	0	19	12	2	2	19.9	149	259.67	153	0	0	0	0	10.5094	10.4594	10.45	10.4451	3.85015	2.97241	2.86705	2.75237	2.50105	5.2773
0	WG02	4.34653	0	156	155	21	27	24	20	22	14	17	32614	31369	35324	36985	33315	32159	31844	26	33	33	24	26	19	21	0	0	72	3	3	20.6	154	314.21	155	0	0	0	0	10.5183	10.4138	10.3784	10.3686	3.8712	3.37135	3.15778	3.52994	3.21149	5.25994
0	WG03	8.40339	0	241	237	19	22	16	30	31	28	24	54404	57401	62953	55065	51506	46244	48843	22	27	22	34	39	38	29	31	93	0	3	4	56.1	201	315.1	205	0	0	0	0	10.9163	10.8495	10.7417	10.7964	3.7612	2.6926	2.546	2.54665	2.2282	5.67598
0	WG04	3.42628	0	172	170	23	14	27	25	20	19	19	40183	36083	39907	37053	33363	32655	31130	29	17	29	30	21	23	23	1252	334	0	4	5	20.2	141	315.1	142	0	0	0	0	10.5201	10.4152	10.3938	10.3459	3.83945	3.27185	3.04005	3.27874	3.20728	5.26159
0	WG05	7.11111	0	179	179	21	17	19	15	22	14	20	47434	45628	50817	44101	40569	38661	37901	28	21	23	23	26	22	25	366	202	86	4	5	58.8	162	315.1	162	0	0	0	0	10.6942	10.6108	10.5626	10.5427	3.8712	3.07086	2.78318	2.80526	2.6142	5.44593
0	WG06	5.52117	0	154	153	17	22	9	15	15	11	14	39897	44931	39829	37982	36232	37503	36993	22	28	15	17	20	15	19	0	0	0	1	1	31.2	153	315.1	154	0	0	0	0	10.5449	10.4977	10.5322	10.5185	3.85015	3.00274	2.74491	2.62145	2.11063	5.31413
0	WG07	4.78914	0	181	178	27	25	13	16	13	19	14	44747	48252	42419	45642	43348	41143	37827	29	30	18	24	18	27	15	0	2	0	1	2	45.5	166	315.1	168	0	0	0	0	10.7286	10.677	10.6248	10.5408	3.95124	3.16427	3.09281	2.74077	2.41535	5.4957
0	WG08	5.78758	0	160	157	21	12	13	17	6	12	12	29424	31095	29516	23469	23101	24458	23164	23	16	20	19	7	14	15	98	202	56	4	4	14.9	114	315.1	114	0	0	0	0	10.0634	10.0476	10.1047	10.0504	3.43399	3.35168	3.26071	3.2088	2.77801	4.84813
0	WG10	4.72549	0	189	186	28	26	27	40	18	16	28	49337	56292	53637	51076	45267	49530	51396	31	35	31	46	24	20	32	0	0	0	1	1	45.3	186	315.1	189	0	0	0	0	10.8411	10.7203	10.8103	10.8473	3.8712	3.13331	3.03153	3.04975	2.91159	5.57509
0	WG00B	4.85714	1	121	119	11	8	10	11	12	4	7	25917	24114	24983	27699	23657	22384	21328	17	11	13	15	17	9	13	21	43	49	3	4	0	92	143.193	94	0	1	0	1	10.2292	10.0714	10.0161	9.96778	3.85015	3.17631	2.74099	2.94475	2.68239	4.94596
0	WG01B	4.51948	1	109	109	18	17	22	16	18	7	9	24723	27917	32119	27383	28085	25395	27498	21	22	23	18	22	10	12	0	89	32	3	4	9.268	104	154.64	104	0	0	0	0	10.2177	10.243	10.1423	10.2219	3.9982	3.43479	3.28063	3.26404	3.21959	5.02298
0	WG02B	4.2191	1	103	102	15	15	7	12	15	9	9	21728	31607	24944	25934	26291	23112	25633	17	18	11	14	16	11	11	0	0	268	3	4	3.277	97	179.11	98	0	0	0	0	10.1633	10.177	10.0481	10.1516	3.83945	3.35261	3.22745	2.77926	2.32727	4.96273
0	WG03B	7.95276	1	143	141	15	11	11	19	18	15	10	29034	29591	31074	26152	22949	21584	21830	16	13	15	22	20	17	11	28	20	0	2	3	56.1	98	142.08	100	0	0	0	0	10.1717	10.041	9.97971	9.99104	3.83945	3.00212	2.93758	2.86968	2.55952	4.90105
0	WG04B	3.46043	1	93	92	7	13	9	6	5	5	6	11391	12219	13353	10848	12003	9367	9080	8	17	9	7	6	6	6	597	127	6	4	5	20.2	50	138.84	50	0	0	0	0	9.29174	9.39291	9.14495	9.11383	4.54329	3.24461	3.11108	3.20348	3.20348	4.13617
0	WG05B	7.45312	1	105	105	10	9	9	11	14	5	10	17371	18623	18589	16149	16350	14486	14043	13	10	10	13	16	10	10	166	165	137	4	5	58.8	58	137.35	58	0	0	0	0	9.68961	9.70198	9.58094	9.54988	4.11904	3.30814	3.04578	2.97801	2.87265	4.48838
0	WG06B	5.18325	1	82	81	5	3	4	6	6	5	4	19554	23123	19162	20803	17503	20833	16767	6	5	6	9	7	5	5	0	0	0	1	1	31.1	81	191.54	82	0	0	0	0	9.94285	9.77013	9.94429	9.72717	3.23868	2.41658	2.23426	2.43683	2.03136	4.65278
0	WG07B	5.67442	1	131	126	21	18	14	12	13	8	6	26426	28776	27948	25397	26237	23348	24769	24	24	20	12	16	15	8	0	19	19	2	3	45.5	98	172.41	101	0	0	0	0	10.1424	10.1749	10.0583	10.1173	4.31749	3.5017	3.36817	3.26338	2.90671	4.95135
0	WG08B	5.92086	1	128	127	10	15	16	9	13	13	9	17964	19866	20609	17978	20222	19578	16887	11	15	18	11	13	17	10	90	178	103	4	5	14.9	78	141.01	79	0	0	0	0	9.7969	9.91453	9.88216	9.7343	4.04305	3.10752	3.01221	3.46264	3.34486	4.65001
0	WG10B	4.43158	1	82	82	14	10	9	6	9	5	8	22482	25335	23541	19931	22221	20565	22666	20	19	9	9	12	10	10	0	0	0	1	1	45.3	82	191.54	82	0	0	0	0	9.90003	10.0088	9.93135	10.0286	3.91202	3.48101	3.12434	2.63648	2.63648	4.74846
1	WS00	4.99222	0	154	153	27	30	28	26	20	21	13	40485	41913	46308	40409	43516	42229	39491	30	42	34	29	23	27	16	0	375	230	4	5	0	153	256.15	154	0	0	1	1	10.6068	10.6809	10.6509	10.5838	3.97968	3.29826	3.1929	3.28904	3.09489	5.4371
1	WS01	5.47826	0	207	206	25	25	22	21	22	23	31	55258	59826	56878	51156	58691	51426	49349	29	33	26	26	27	32	36	0	0	0	1	1	25.9	206	255.69	207	0	0	0	0	10.8426	10.98	10.8479	10.8067	4.00733	2.95328	2.80486	2.81518	2.64813	5.70626
1	WS02	3.46484	0	174	173	26	19	33	29	29	29	23	46959	48462	53535	43054	48044	40544	40701	29	22	38	32	30	32	27	350	435	0	4	5	48.7	173	255.69	174	0	0	0	0	10.6702	10.7799	10.6101	10.614	3.9982	3.11602	3.00682	3.25525	3.11417	5.51911
1	WS03	6.4879	0	209	208	31	22	25	29	32	34	29	48320	53539	55199	48460	50632	46108	39362	33	26	38	36	35	45	36	0	16	0	2	2	28.8	202	255.69	203	0	0	0	0	10.7885	10.8323	10.7387	10.5806	3.98898	3.21666	3.15414	3.22464	2.80593	5.60322
1	WS04	5.15354	0	169	168	22	21	27	18	13	17	15	37998	40753	42392	34160	35380	32914	32699	30	24	31	19	21	20	24	48	13	0	3	3	105.9	143	255.69	144	0	0	0	0	10.4388	10.4739	10.4017	10.3951	3.82864	3.36166	3.05151	3.28502	3.14687	5.24908
1	WS05	5.60547	0	221	220	26	19	21	25	36	33	15	47716	55707	52720	45567	46763	43683	41445	38	23	30	29	39	39	27	0	0	0	1	1	33.7	204	255.69	205	0	0	0	0	10.7269	10.7528	10.6847	10.6321	4.06044	3.37032	2.99083	3.0342	2.67752	5.53254
1	WS07	4.63968	0	160	157	15	14	20	15	10	9	15	25648	21981	26683	23077	24464	22750	19917	18	16	24	21	11	12	20	1072	485	32	4	5	90.9	88	255.69	91	0	0	0	0	10.0466	10.105	10.0323	9.89933	3.93183	3.2439	3.06158	3.49202	3.3097	4.86877
1	WS08	6.86614	0	209	207	19	12	14	21	18	16	5	38871	41990	42741	38036	35056	29049	26126	28	17	21	24	20	24	10	0	0	0	1	1	32.8	159	255.69	160	0	0	0	0	10.5463	10.4647	10.2767	10.1707	3.93183	3.26995	2.88219	2.88736	2.4819	5.29889
1	WS09	2.73438	0	172	169	23	25	16	13	14	9	16	39206	44260	42477	40279	41372	40080	39572	25	30	18	16	16	12	22	0	3	0	1	2	117.1	156	255.69	158	0	0	0	0	10.6036	10.6304	10.5986	10.5859	4.02535	3.14804	3.06466	2.73941	2.62162	5.40963
1	WS10	7.78175	0	171	171	12	10	11	14	12	11	10	29651	36301	39258	36212	31583	27976	26731	14	14	13	18	17	16	13	72	0	0	3	3	59.3	117	255.69	117	0	0	0	0	10.4971	10.3604	10.2391	10.1936	3.91202	2.84756	2.69341	2.49279	2.32574	5.22366
1	WS00B	5.13253	1	88	87	13	14	9	14	10	8	8	24758	26885	27702	22524	23826	18254	21639	16	15	12	15	12	11	12	0	87	102	3	4	0	87	180.25	88	0	0	1	1	10.0223	10.0785	9.81214	9.98225	3.6763	3.16144	2.9538	2.7614	2.47372	4.84339
1	WS01B	5.26012	1	105	105	8	7	3	15	5	4	7	31211	31641	30548	31536	29164	28086	29848	9	17	5	17	5	7	12	0	0	0	1	1	25.9	105	177.71	105	0	0	0	0	10.3589	10.2807	10.243	10.3039	4.12713	2.35445	2.23667	1.78814	1.27731	5.11312
1	WS02B	4.62921	1	104	104	13	5	13	13	9	16	8	29664	24956	30244	27047	25563	25678	18775	14	6	18	14	11	17	10	46	251	0	3	4	48.7	104	177.71	104	0	0	0	0	10.2053	10.1489	10.1534	9.84028	3.66356	2.84712	2.77301	3.07907	2.75365	4.97008
1	WS03B	6.82051	1	140	137	19	17	17	21	21	21	17	32537	32342	31497	28694	27238	25753	27835	25	17	20	27	24	22	23	0	43	0	2	3	28.8	124	160.93	127	0	0	0	0	10.2644	10.2124	10.1563	10.234	4.17439	3.33449	3.06006	3.14384	2.98132	5.03131
1	WS04B	4.36364	1	80	79	5	7	5	7	4	4	7	13644	14739	14468	9996	10897	11420	12095	6	7	7	8	7	5	9	51	1	0	3	3	105.9	49	134.76	50	0	0	0	0	9.20994	9.29624	9.34312	9.40055	4.01638	2.77646	2.59414	2.87197	2.5355	4.04659
1	WS05B	5.69504	1	171	171	23	19	19	22	22	25	22	38412	39603	36646	34261	36207	34381	31121	29	23	27	26	27	33	28	0	0	0	1	1	33.7	146	140.78	146	0	0	0	0	10.4418	10.497	10.4453	10.3456	4.20469	3.31692	3.08512	3.29253	2.94113	5.26233
1	WS07B	4.15385	1	143	139	7	4	6	3	2	2	4	7299	5954	7751	6236	6397	5852	6160	8	5	7	3	3	2	4	218	183	164	4	5	90.9	26	52.99	27	0	0	0	0	8.73809	8.76358	8.67454	8.72583	4.34381	3.6897	3.55617	3.49609	3.34193	3.54349
1	WS08B	7.73826	1	125	124	9	9	11	11	12	4	5	21534	24790	23774	22954	22476	17355	18924	13	12	18	14	17	8	8	0	0	0	1	1	32.8	97	152.55	98	0	0	0	0	10.0412	10.0202	9.76164	9.84819	4.03424	3.09331	2.72559	3.31978	2.8273	4.82335
1	WS09B	3.26718	1	111	110	11	15	10	7	6	6	6	16548	19807	17410	15681	17103	15733	14581	12	20	11	7	6	9	8	0	3	0	1	2	117.1	69	130.94	69	0	0	0	0	9.6602	9.74701	9.66352	9.58747	4.09434	3.27664	3.18963	3.13885	3.04354	4.49711
1	WS10B	8.01613	1	124	124	3	1	0	2	4	5	5	8316	10143	9375	9051	8274	8498	6905	5	1	2	4	7	5	5	1	0	0	1	1	59.3	33	70.47	33	0	0	0	0	9.11063	9.02087	9.04759	8.84	4.11087	3.08925	2.57843	2.0531	-0.693147	3.85932
2	DR00	9.72197	0	157	156	17	23	17	21	23			42425	49340	41617	41793	41314	0	0	26	29	25	35	33			5	0	0	2	2	0	156	223.32	157	1	0	0	1	10.6405	10.629			4.60517	3.10836	2.68347	3.08836	2.7027	5.4273
2	DR01	8.53394	0	146	144	18	22	18	24	18			30861	34215	31745	30750	29207	0	0	22	28	22	28	22			3	0	0	1	2	15.3795	130	222.84	132	0	0	0	0	10.3336	10.2822			4.82831	3.25955	3.05888	3.2313	3.03063	5.1008
2	DR02	5.56951	0	119	118	16	18	16	14	16			23549	23280	21644	26307	24921	0	0	23	20	19	15	21			191	240	0	4	5	48.8515	95	222.84	95	0	0	0	0	10.1776	10.1235			4.43082	3.57441	3.2115	3.46771	3.29586	4.94346
2	DR03	11.2646	0	238	236	18	14	15	17	23			72112	75024	72299	77387	75094	0	0	21	23	27	29	26			0	60	0	3	3	32.2542	236	222.84	238	0	0	0	0	11.2566	11.2265			4.54329	2.3643	2.21015	2.61302	2.02524	6.03421
2	DR04	5.33641	0	131	131	15	16	17	16	8			19345	19175	17615	18779	17914	0	0	18	22	19	23	15			144	86	0	3	4	67.1662	78	222.84	78	0	0	0	0	9.84049	9.79334			4.44852	3.52593	3.34361	3.67369	3.56246	4.60976
2	DR06	5.26136	0	156	155	12	11	11	6	18			32485	28573	29207	33127	36416	0	0	15	16	22	9	25			4	2	0	2	2	93.3857	109	176.49	109	0	0	0	0	10.4081	10.5028			4.47734	2.82527	2.60213	3.31463	2.62148	5.24912
2	DR07	6.38914	0	149	145	16	14	8	13	9			24482	23534	22456	23170	24254	0	0	18	16	10	21	16			4	0	0	2	2	56.9604	91	222.84	93	0	0	0	0	10.0506	10.0963			4.36945	3.29043	3.17265	2.78902	2.56588	4.8663
2	DR08	8.95495	0	199	192	17	13	13	9	7			59752	57491	59739	59798	62070	0	0	21	22	25	18	15			34	5	0	2	3	10.4743	192	222.84	199	0	0	0	0	10.9987	11.036			4.43082	2.55232	2.34101	2.72689	2.07296	5.81011
2	DR10	5.57399	0	105	105	15	12	11	23	16			22278	22730	21082	25109	23471	0	0	17	15	12	29	20			190	129	36	4	4	31.4061	91	222.84	91	0	0	0	0	10.131	10.0635			4.51086	3.32761	3.20245	3.03448	2.94747	4.89039
2	DR00B	9.77193	1	113	112	8	8	7	6	7			31579	33413	27523	31955	32493	0	0	10	16	11	17	19			0	8	0	2	2	0	112	172.17	113	1	0	0	1	10.3721	10.3888			4.55388	2.44809	2.22495	2.68087	2.22889	5.17303
2	DR01B	9.58333	1	116	114	15	5	4	5	7			16239	15409	18415	13178	17067	0	0	21	11	7	6	9			0	0	0	1	1	15.3795	62	96.63	64	0	0	0	0	9.4863	9.7449			4.51086	3.8551	3.51863	2.63074	2.07113	4.4165
2	DR02B	5.28889	1	72	70	6	4	7	8	3			9501	9427	7907	10350	8157	0	0	7	4	7	10	4			114	210	0	4	4	48.8515	35	135.13	37	0	0	0	0	9.24474	9.00663			4.23411	3.29251	3.13836	3.47616	3.47616	3.92532
2	DR03B	10.8537	1	164	163	16	9	13	15	11			50818	51814	49952	50295	48167	0	0	23	18	16	22	18			5	46	0	3	3	32.2542	163	168.99	164	0	0	0	0	10.8257	10.7824			4.483	2.80524	2.44234	2.45952	2.25188	5.59684
2	DR04B	5.28261	1	90	89	4	1	3	7	4			6260	6443	6732	5938	7404	0	0	5	1	4	9	4			16	19	0	2	2	67.1662	28	56.84	29	0	0	0	0	8.68913	8.90978			4.34381	3.37325	3.15011	3.07742	2.78974	3.59809
2	DR06B	5.075	1	133	133	17	8	6	6	7			16197	14770	15182	13277	16473	0	0	20	11	10	7	10			0	1	0	1	1	91.886	60	79.93	60	0	0	0	0	9.49379	9.70948			4.7362	3.8089	3.64638	3.18047	2.66965	4.4
2	DR07B	6.92727	1	110	109	6	3	4	3	4			6649	5284	4502	7565	8324	0	0	7	4	6	4	8			0	43	0	2	3	56.9604	35	60.46	35	0	0	0	0	8.93129	9.0269			3.4012	3.64944	3.49529	3.88523	3.47977	3.7728
2	DR08B	9.00592	1	167	166	9	6	10	16	12			54775	52499	50861	50305	50381	0	0	19	11	17	18	18			75	4	0	3	4	10.4743	166	168.99	167	0	0	0	0	10.8259	10.8274			4.30407	2.5392	1.79199	2.50211	1.97149	5.61918
2	DR10B	6.75472	1	88	88	7	9	5	2	6			11810	13801	12522	12919	13908	0	0	9	11	6	4	7			120	22	21	3	4	31.4061	47	107.28	47	0	0	0	0	9.46645	9.54022			4.29046	3.32627	3.07496	2.86227	2.67995	4.29658
[truncated: 24 more columns]
